# Supplementary material for: Genome-wide analysis of HSP70 gene superfamily in kelp (Saccharina japonica): identification, characterization, and heat stress-responsive expression profiles
Source: PeerJ. 2026 Jun 26;14:e21451. doi: 10.7717/peerj.21451 (PMC13312973; doi:10.7717/peerj.21451)
Supplement: Supplemental Information 1 [file peerj-14-21451-s001.xlsx]

## Sheet: Table S1
Table S1 Sequence of fourteen HSP70s identified in S. japonica.
Gene name	Sequence	Protein
SjHSP70-1	ATGGCTGGGTTCCTTCCCGAAGAGAGATGGGTTGGGATAGACCTTAGCGGAGATAGGAGTACTACAGTGCTTCAGACCGGGGAAATCATTCGAAGCGAGCTTGGCGGGCATGACACCCCTAACTTGGTTTCGTTTAAGCGTCGCGAAAGGCTCATCGGAGAGCCCGCCGTGTCTATGGTAACCAGCACCCCTAAGGCTACAATTGGAGCTGTGCACACCATGGCTGGAACGCCTTACAGCTCTTGGATCCAGAGGGCCCAGACGGCGCACTTGGCATATTCCCATTCGGAGGCGAGCTGTGGGCACCCTGAAGGAGGAGTGGCCGTCACCGTCGAGCGCCAAAGTGGCCCGCAAACTTTGAGCGGGACGGAGCTGTTGACCATGTACTTGTGCAAGCTG…	MAGFLPEERWVGIDLSGDRSTTVLQTGEIIRSELGGHDTPNLVSFKRRERLIGEPAVSMVTSTPKATIGAVHTMAGTPYSSWIQRAQTAHLAYSHSEASCGHPEGGVAVTVERQSGPQTLSGTELLTMYLCKLRACADEKKAPGGSNEAVAQLRGCFSSPESDTPAKRRALLDAALIAGFADPKVFPASDCLCIVYARKHPVPPGSSPERILVIDMGRLQTTVIVARFGEEGGQEEAKEKGVADASGGGGGPGEGGKRASVGCPYAILARQSDDDLGAFSFDLRMFDHFQGQVESKYGHKVLPGTKSGLRLLLACRRLRELLSTTPTAGTTVENLLDGVDVPLSMSRTELATLCEGELGRVRTMVRACLEEAGVEAGSLAGAQALGGGCRMPAVQDAVG…
SjHSP70-2	ATGAGGACATCCATGTGGCGAGTTTTCCTCGCTTCGGCCCTGGCCCTCGCTGGGTCCACCGTGCGTGCTGACGAGCCGGAGCCTATGGGGACGGTAATCGGTATCGACTTGGGAACCACCTACTCGTGCGTGGGTGTGTTCAAGGGGGGGCGAGTGGAGATCATCGCCAACGACCAGGGCAACCGAATTACGCCGTCCTACGTCTCGTGGGACTCGAACGGGGAGCGTCTCATCGGTGACGCCGCGAAGAACCAGGCCACGGTCAACCCGGAGACCACTGTGTTCGACGTGAAGCGCCTCATCGGCCGCCAGTTCCACGACAAGTCGGTGCAGTCGGACATGAAGCTTTTCCCCTTCCAGATCATCAACAAGGACAACAAGCCGCAAGTGCAGGTTGAC…	MRTSMWRVFLASALALAGSTVRADEPEPMGTVIGIDLGTTYSCVGVFKGGRVEIIANDQGNRITPSYVSWDSNGERLIGDAAKNQATVNPETTVFDVKRLIGRQFHDKSVQSDMKLFPFQIINKDNKPQVQVDVKGSKKTFAPEEISAMILVKMKEIAEAFLGKEIGNAVVTVPAYFNDAQRQATKDAGTISGMSVKRIINEPTAAAIAYGLDKKGEQNILVFDLGGGTFDVTLLTIDNGVFEVLATNGDTHLGGEDFDQRVMQYFLKMLKKKNGTDISGDNRALQKLRREVERVKRVLSTQHQARVEIESLIDGEDFSETLTRARFEELNIDLFKKTLGPVQKVMKDADLKLSEVDEIVLVGGSTRIPKVQELLKNFYEGKEPSRGINPDEAVAYGAA…
SjHSP70-3	ATGTCGAAGATCTCGGTGCTGGTCGCCGTTGTCGTAGGCACCTGCGCAGCTCTCGCTGCGACCGGGTTCCGCGGGCGTCAGACTGTGGTTGGTATTGACTTGGGGACGACATTCTCGGTCGTCGGCGTCAACGAGGCTGGCAACGTTACCATAATTCGCGGAAAAGACGGAAATCTTCTTGTGCCGTCGGTGGTATCTTATTTGGAGAACGGACGCGTAGCGGTCGGGCAAGACGCCATAGCGCTGCTGGAAGCACATCCAACGAGTACTATATACGGCGCCAAGCGGTTCATAGGACGAGGGTTCTCTGACAAGGCGGTTTCCGAGGAGGCTGCAGAACATCACTTCAACTTGATCCAGAAGGATGAGGAGCTTTCCGAGGCCTGGTTTGAAATCAAG…	MSKISVLVAVVVGTCAALAATGFRGRQTVVGIDLGTTFSVVGVNEAGNVTIIRGKDGNLLVPSVVSYLENGRVAVGQDAIALLEAHPTSTIYGAKRFIGRGFSDKAVSEEAAEHHFNLIQKDEELSEAWFEIKRSGHPPAVSPQDVGSRVIGDLLRRTADYLGHTQVSKAVIAVPAKFDARQRAATVEAFRLAGLQVIRTLEEPTAAALAFGLHRKPNVNHILVYDLGGGTLDVSILFVNDGSVEVLGSDGDANLGGSDFDQCVAHVLERKLEGNTVAMEDAKSAVPCGFHAPTCALHNLYPLSEGLRRRLTDDHTSTASCMMLPEEGRDEARRRSLRSPDSKGSDLKGTVSERAAGAGGGIGEGLHNSEGSEEGRCGLWKAVSLELTRVEYEDVCGGL…
SjHSP70-4	ATGAGTCCACGAGCTCGCCGAGGAAAAGCATCGAAGTCTTCGGCAGCAGTTGCAGCGCACCGCTCGACCTGGGATTCTGCTGCTGCTGTGTTGGTGCTTGCAGCAGCGTTAGCATGGCTTCCGCCGTGTGTGTCGTCCGCTCGACCGCCGGGTAGACGAGCGCTGGTGTGGGGTCTGGACTTGGGCAACGACAACATCGTCATGGCGGCGGTGGGCCGGAACGGAGTAGACGTGGTGAACAACGACGTCAGCGGCCGGCAGACGCCCTCGGCGGTGTACTTCGCGGGAGACCATCGCCTGATCGGCGAGCACACGACGGGGCACGCCGGGGCCAACCCGCGAAACCTGGTCCATCACATCAAGTCTCTGCTCGAGGGGGGTTGTGGCGTGCCGGGCGAC…	MSPRARRGKASKSSAAVAAHRSTWDSAAAVLVLAAALAWLPPCVSSARPPGRRALVWGLDLGNDNIVMAAVGRNGVDVVNNDVSGRQTPSAVYFAGDHRLIGEHTTGHAGANPRNLVHHIKSLLEGGCGVPGDDDDRPASGGRALERDGRDRSDAQQQERQQHQQQQQQQQQQQQQQQQPLQGQLELEQEQEQGQQQDPVFRTQGLTTNAVAGAADTGDNDIDNDNDDNKRPLPPAAGKPGNYSNSSNNTGGGGDKNASAPSCPSSVSPSAPESTFFCETRVSEDDAGRPSLLAVVQHMGEELELSPSDAIAYLLRHCAEVVAREAGGPGGGAGAEAAAAAAAAERGAASVATSAQSCVVASVPSYFSLRQKRAVLNAARIVGVPMPMVLDEGVAVALS…
SjHSP70-5	ATGGGACGAGGCCTGGGAGCAACGCTCCTGGCCGCCGGTTGCCTCGGTGGGCTTCTGGCAGGATGGGCGCCGTCAGTCACAGGAAATGTAATCGGCATTGACCTCGGAGTGGACTTCATGAAGGTGGCCTTGGTGGCTCGAGGGAAGCCGTTGGAGATTGTGACGAACACGGCCTCGAAGCGCAAGACAGAGATGGCTGTTAACTTTGACCGGGGAGAGAGGAACTTCGGCTCCGACGCATACGCGCTCGTCTCGCGCAAACCCAAGCAGACCTTCACCAAGATCACGACCATGCTGGGGCGAGACCTGGAGCACCCTTTCCTAGCCCCTATCGTGGCCAGGCTGCCGAACGACATAGAGTTTCGGCCGGAAGAGGGAGGAGTTGTGCTCAACCTCGAC…	MGRGLGATLLAAGCLGGLLAGWAPSVTGNVIGIDLGVDFMKVALVARGKPLEIVTNTASKRKTEMAVNFDRGERNFGSDAYALVSRKPKQTFTKITTMLGRDLEHPFLAPIVARLPNDIEFRPEEGGVVLNLDDAGEKADYSAVELVAMVLSSAQEMTDMFGYGVKDTVITVPEFATAHERRALLDAADVAGLTVLSLMDENTAAALQHAISQTYEEDTNVMFYNMGANSIQVSVVTFGPKKVKDRNVGKMTVRGKGWDATVGGWWFDLKLTDVFAEGFNAKWGKGDVRDFPRPMGKMLTQATKVKKVLSANSEIPVTLNSLHDDVDFSSTVSRASFEAASKDLLDRVTAPIDRALQQAGMTLNDIQEVEIIGGGARIPKVRDALSRYLSMGVDQPLSL…
SjHSP70-6	ATGGCCGCCCTCGCTAGCAACGGGAACGCGTCCACGGACAAGGTGGAGAAGTCCATGGAGAAGATGTCGGTGAGCGCACCCGCAAAGGCGCTCGAGACCGTCATCGGAATCGACCTTGGCACCACCTTCAGCTGCGTCGCTGTGTGGGACGAAGCCGAGGGGAGGCCTGTCGTGCTGACCAACTCTCATGGAGCCAAGACGATGCCCAGCTACGTGTCTTTCACGGACCAGGCGCGCGTCGTGGGGCAGCCCGCGAAGAGCCAGGCAGCATCAAACCCGGCCAACACCGTGTACGATGTCAAGCGAATCATCGGGCGTTCGTGGAATGACCAGGTTGTCCGCGACGACGCCAAGTCTTTCCCCTTCCGAGTGGTGGACGGTGGCAACGGCCGCCCCAAG…	MAALASNGNASTDKVEKSMEKMSVSAPAKALETVIGIDLGTTFSCVAVWDEAEGRPVVLTNSHGAKTMPSYVSFTDQARVVGQPAKSQAASNPANTVYDVKRIIGRSWNDQVVRDDAKSFPFRVVDGGNGRPKVEVSWLGAKKQMAPEEVSAMVLVELKRVAEKALGKACTAAVITVPAHFNDQQRQATKDAGRIAGLDVRRIINEPTAAALAYGLHGNKETQDAGISGSNVVIFDLGGGTFDVSVLSMEGGVFEVKATGGDTHLGGEDFDNKLVDWAVAEFEKVNGAGRANKLKSNARAIRRLRTACENAKRSVSSAPTTTLEVESLLDDADLSVELTREKFESLNDELFTRCINTVTTVLKDASLAIGDVSDVVLVGGSTRVPALQDRLKALFGGRI…
SjHSP70-7	ATGCGAGGCGTTGGTCGAAGCGAAAGACAGCGAATAGCCTGGTCGTTAGGCCTAACGACCAGCCACGATGGGGATGCTGACGTGAGCGGCGATGAGGAGCCTGCTCTGTCCACGGGCGAAGGCTTGGAAGCGCTCGGCGAGGGGGAGGAGGAGGAGGAGGTGGAGGTGGTGGAGGTGGACGAGGAGGAGCTGAAAGAGGAGTGGGCAGCTCGCGGGCTCGACCCGGCGGCTTTCGATCCGTTGGTTTTGCTAGAGATGTGGGAAGCCGAGGATGCGGAGGAGGAGACGGACGACGATGAAATTGATGCTGTTATGGAGGCTGCTGCCGCTGCCGCTGCTGCGGAGGGGGGGGCATCGCCAGGGAGGTGGATGAAGGAGAGGCAGGGTTTCCGAGACATG…	MRGVGRSERQRIAWSLGLTTSHDGDADVSGDEEPALSTGEGLEALGEGEEEEEVEVVEVDEEELKEEWAARGLDPAAFDPLVLLEMWEAEDAEEETDDDEIDAVMEAAAAAAAAEGGASPGRWMKERQGFRDMDGGDDEGENGGNYDDVDAVMAEAAMKSGAERENRAREASEGQGTLLQASSSPAMAAGSDGGITAAGGEGGEGGAEEALPGRAVGIDLGTTNSAVAVIVDGMPVMVPNSRGKVTTPSVVSFKKRRSDKTGGGKGGEGGEGLARIVIGEAAVARIASHPRNTYSSVKRVVGRTRKEAKEAGVGLGALNVDQNQHILRLKCPAIGDGATIPPEDISAEILRSLIRDAERFIGGGAKVRRAVIAVPAYFNPTQCAATERAGQLAGLDKVK…
SjHSP70-8	ATGTCGGTGATCGGGATCGACTTCGGCAATGAGTGCTGCAAGATCGGGATGGCGGCCAGGGGCGGGATTGACATAATCCTCAACGAGAGCTCCAACCGAAAGAACCCCACCCTGGTCTCCTTCCAGGGGAAGCAGAGGCTGATGGGGGAGGGGGCGGCCAGCATCGCGAAGAGCAACTTCAAGAACACGGTCAGGGAGGTGAAGCGCCTTGTCGGGCGCACTTGGGGCTCTCCCGACCTCGAGGCGGACCTCAAGCGTCTCCCCTTCAAGTGCATTAAGCATCCGGCAACCGGGGGCGTGGGAATCGAGCTGGACTACGAGGACAGCGCACAAGTCTTCACACCCGAACAGATCGTGGCGTGTATGCTGACCAAGCTGTTCGCGATCGCTAAGGCGGCG…	MSVIGIDFGNECCKIGMAARGGIDIILNESSNRKNPTLVSFQGKQRLMGEGAASIAKSNFKNTVREVKRLVGRTWGSPDLEADLKRLPFKCIKHPATGGVGIELDYEDSAQVFTPEQIVACMLTKLFAIAKAANNGIDVADTVMAIPGWYTDSMRNAMMSACAIGGVNCLRLIHEHTATALAYGIYKSAKGEFHEKDPQNVLFLDIGHSSFSAAVVTFVQGSLTVKSAAFDSKLGGRDIDWAIAQHCADEFQAKTGKDPRTKPKALLKLLDAAERAKKQLSPVGVNDAPINIECLWEDLDYNGRLSLKQFQALVEPLVKEFTVVEATPYPIRLSWEDNASADGAQSMATGEEGEEDGAEAEAAAGNSLKIFAKGDETPKVRRVNFNMGKPFTLTAAYDE…
SjHSP70-9	ATGGCGTTGAGTGCGGGCATGGCTGGTGCGGGAGGTGGTGCCGCGATGGCGATGAACCCGGGTATGGCCCTCGGCGGCAATGCAATGGCCGCCCCTCAAGTCTTCTCGAGCTTCGAGCCTCCTCCGTCGGCTGGCCCACCTCCTGGGGCTGCCTCCGCTGCTCCAGGCGGGGCTGGCGGTGCGTATGACCTCCGCGCGTGGGAGAAGAAGGGCGAGCCGGACGAGGATTTGCACGCCTGCCTTGGCGTGGACGTGGGATCCTCGAGCATCAAGGCATGCTTGTATCTGCGGGATGGAGGGTGCAAGGCTGTCGGAGGCAAGGCCCCCCTGCCCGCTTGCATCTTGGTCGACCGCAAGACCGGTGTCAAGGGCATGCGCAGGTGGCTGAAGTCGCGAGCG…	MALSAGMAGAGGGAAMAMNPGMALGGNAMAAPQVFSSFEPPPSAGPPPGAASAAPGGAGGAYDLRAWEKKGEPDEDLHACLGVDVGSSSIKACLYLRDGGCKAVGGKAPLPACILVDRKTGVKGMRRWLKSRASGASGSSPAPPKGVKLFHAGKADDKCLVVWPLRLMALGGKGAEATQRVQSSLSHEIKVSPENSQEAEDAETSGVRILLTSPDAADAKDKEVWCTPEEILGVLLAGVKAKAEEAHSVTLKTCSLSAPDCLGDLHRVALQRSVFLAGMVPGRFVGSSLAAAVGYLWGRSTAELKDPEDLIVSVGMGASFLDVAVIAPTRTDPSALTSTDDDATAKTSTATSDNATVGSGGKKKKKKGKGGGGGGGGAAESMEYRVKALAGDSSCGGLD…
SjHSP70-10	ATGGACATGAAGCTGTTGCTGGCTTTGGCCTTAGCCGTGACGGTGTCGTCTGGCGCCTCTACTTCCCTGCCGACCGGTACTTTTTCTACTGTCAGTACAACAGGAGCCAGCAGTGGAAACGCTTGGGTTGGCAAGCCGAAGGTCTCGAAGACCAAGACGGACGTGTTGTTGGCGTCACGCACACGACATTTAGGTCTGGGCGTTAGAGGAGGCGGGACCAACACAGCTAATGGGATCGATGGGCCGTGCATCGGCATCGACCTGGGCACAACATACAGCTGTGTGGCGGTTTGGCAAAACGGGCGAGTCGAAATATGCACCAACGACCAAGGTTATCGTATAACACCTTCCTTCGTAGCCTGGACGCCGGATGGACAGAGATTGGTCGGAGATGCTGCT…	MDMKLLLALALAVTVSSGASTSLPTGTFSTVSTTGASSGNAWVGKPKVSKTKTDVLLASRTRHLGLGVRGGGTNTANGIDGPCIGIDLGTTYSCVAVWQNGRVEICTNDQGYRITPSFVAWTPDGQRLVGDAAKNQASSNPVNTIFDVKRLIGRASSDATVKADVKLFPFTVTTKDGKPCVEAAVGPNKTRVFSPEEISAMILSKMKETAEAFLGKKVKHAVVTVPAYFNDAQRQATKDAGTIAGLQVERVINEPTAAAIAYGLDREGIEENILVFDLGGGTFDVTLLAIDNGVFEVRATSGDTHLGGEDFDQRIIKYCISQFKRSNGADVTSNKRAVQRLRKQCELAKRTLSTQTQATITVEALHEGVDFSITLTRAKFEELNQDLFKKTLDPVLAVL…
SjHSP70-11	ATGCTTGGGGCAAGGCTAGCCCGATCCGTTGCCAAGCGGCAACTGGCACAAATCCGAGGAGGCCCCTGCAGGGCCACCACCCCAGCCCCGTTATGCGCGGGTGCGGCTGTGCAGCGCCGACCGCTGTCGTCGAAGGGTCCCGCTGGCGACATCATCGGGATTGACCTGGGAACCACGAATTCGTGCGTGGCCATCATGGAGGGCCGGACTGCCCGAGTGATCGAAAACACGGAGGGAGCGCGGACAACACCCTCCGTCGTAGCGTTCCAGCCGGATGGCACACGATTGGTCGGCCTCGTGGCGAAGCGCCAGTCGGTCACTAACCCCGACAACACCTTGTACGCAACCAAGCGTCTCATTGGTCGTCGTTTCCAGGATAAGGAGGTGCAAGGCGTCCAG…	MLGARLARSVAKRQLAQIRGGPCRATTPAPLCAGAAVQRRPLSSKGPAGDIIGIDLGTTNSCVAIMEGRTARVIENTEGARTTPSVVAFQPDGTRLVGLVAKRQSVTNPDNTLYATKRLIGRRFQDKEVQGVQKLVPYKIVEGQDGAAWVEVQGNKMSPSQVGSMVLTKMKETSESFLGRPVGKAVVTVPAYFNDSQRQATKDAGRIAGLEVMRIINEPTAAALAYGLDKADGKLIAVFDLGGGTFDISILEISGGVFEVKSTNGDTMLGGEDFDEALLKHLLGEFRKESGIDLSGDTLAMQRLREAAEKAKRELDGMPQTDVSLPFITADATGPKHMNVKVSRSAFENLVDGLIERAIQPCKNCMRDAALETADVDEILLVGGMTRMPKVAAKVEAFF…
SjHSP70-12	ATGGCAGCCGTCGAGGGAGAGAGCGTGGGGATCGACCTGGGCACGACGTACTCGTGCGTGGGCGTCTGGCAGAATGACCGCGTGGAGATCATCGCGAACGACCAGGGCAACCGCACCACGCCCTCGTACGTCGCCTTCACCGACACCGAGCGTCTCATCGGCGACGCGGCCAAGAACCAGGTGGCAATGAACGCAACCAACACAGTCTTCGACGCCAAGCGGCTTATCGGCCGCCGGTTCGGCGACCCTGCCGTGACCGCCGATAGAAAGCACTGGCCCTTCGAGATCGTCGAGGGCGTGGGGGGCAAGCCCTCTATCGAGGTGGAGTTCAAGGGAGAGAGGAAGCAGTTCGCTCCCGAGGAGATCTCTTCCATGGTGCTCGTGAAGATGAAGGAGACT…	MAAVEGESVGIDLGTTYSCVGVWQNDRVEIIANDQGNRTTPSYVAFTDTERLIGDAAKNQVAMNATNTVFDAKRLIGRRFGDPAVTADRKHWPFEIVEGVGGKPSIEVEFKGERKQFAPEEISSMVLVKMKETAQAYLGKEVKNAVITVPAYFNDSQRQATKDAGAISGLNVMRIINEPTAAAIAYGLDREGEERNVLIFDLGGGTFDVSVLAIEEGIFEVKATAGDTHLGGEDFDNRMVDYFLQEFKRKFRKDIKSNQRSLRRLRTACERAKRTLSSSTQAHIEIDSLFEGIDFNSTITRARFEDMNQDYFQKCLAPVEKVVKDARLSKGQIHEVVLVGGSTRIPKVQQMLSEFFNGKEPCKSINPDEAVAYGATVQAAILSGKDKSEKLNSLLLLDV…
SjHSP70-13	ATGGCAGCCGTCGAGGGAGAGAGCGTGGGGATCGACCTGGGCACGACGTACTCGTGCGTGGGGGTGTGGCAGAATGACCGCGTGGAGATCATCGCGAACGACCAGGGCAACCGCACTACGCCCTCTTACGTCGCCTTCACCGAGACTGAGCGTCTCATCGGCGATGCGGCCAAGAACCAGGTGGCAATGAACGCAACCAACACAGTCTTCGACGCCAAGCGTCTGATCGGTCGCCGCTACAGCGACCCGGCCGTGGCCTCCGACAGGAAGCACTGGCCCTTTAAGGTTGTCGAGGGGGACGGGGGCAAGCCCACCATCGAGGTGATGTTCAAGGGGGAGAGGAAGCAGTTCGCGCCCGAGGAGATCTCGTCCATGGTCTTGGTAAAGATGAAGGAGATC…	MAAVEGESVGIDLGTTYSCVGVWQNDRVEIIANDQGNRTTPSYVAFTETERLIGDAAKNQVAMNATNTVFDAKRLIGRRYSDPAVASDRKHWPFKVVEGDGGKPTIEVMFKGERKQFAPEEISSMVLVKMKEIAEAYLGKEVKNAVITVPAYFNDSQRQATKDAGAISGLNVMRIINEPTAAAIAYGLDKKGEERNVLIFDLGGGTFDVSVLTIEEGIFEVKATAGDTHLGGEDFDNRMVDYFLQEFKRKFRKDMKSNQRALRRLRTACERAKRTLSSSTQAHIEIDSLFEGIDFNSTITRARFEDMNQDYFQKCLTPVEKVVKDAKMSKGQIHEVVLVGGSTRIPKVQQMLSEFFNGKEPCKSINPDEAVAYGATVQAAILSGKDKSEKLNSLLLLDV…
SjHSP70-14	ATGGCTGCTGTCGAGGGAGAGAGCATCGGGATCGACCTGGGTACGACGTACTCGTGCGTGGGTGTCTGGCAAAATGACCGCGTAGAGATCATCGCGAACGACCAGGGCAACCGTACCACGCCCTCGTACGTCGCCTTCACCGAGACCGAGCGTCTCATCGGTGACGCTGCCAAGAACCAGGTGGCGATGAACGCCACCAACACGGTCTTCGACGCGAAGCGTCTGATCGGCCGCCGATACAGCGACCCGGCCGTGACCGCCGACAAGAAGCACTGGCCCTTCGACGTCGTGCAGGGCGCCGGCGAGAAGCCCATCATCGAGGTTTCTTTCAAGGGGGAGAGGAAGCAGTTCGCGCCCGAGGAGATCTCTTCCATGGTGCTCGTGAAGATGAAGGAGATC…	MAAVEGESIGIDLGTTYSCVGVWQNDRVEIIANDQGNRTTPSYVAFTETERLIGDAAKNQVAMNATNTVFDAKRLIGRRYSDPAVTADKKHWPFDVVQGAGEKPIIEVSFKGERKQFAPEEISSMVLVKMKEIAEAYLGKEVKNAVITVPAYFNDSQRQATKDAGAISGLNVMRIINEPTAAAIAYGLDKKGEERNVLIFDLGGGTFDVSVLTIEEGIFEVKATAGDTHLGGEDFDNRMVDYFLQEFKRKFRKDMKSNQRALRRLRTACERAKRTLSSSTQAHIEIDSLFEGIDFNSTITRARFEDMNQDYFQKCLTPVEKVVKDAKMSKGQIHEVVLVGGSTRIPKVQQMLSEFFNGKEPCKSINPDEAVAFGATVQAAILSGKDKSEKLNSLLLLDV…

## Sheet: Table S2
Table S2 Motifs of fourteen HSP70s identified in S. japonica.
Motif	Width/aa	Sequence	Functions
Motif1	49	VKNAVITVPAYFNDSQRQATKDAGAIAGLNVMRIINEPTAAAJAYGLDK	Actin-like ATPase domain
Motif2	41	NILVFDLGGGTFDVSVLTIEGGVFEVKATAGDTHLGGEDFD	Actin-like ATPase domain
Motif3	50	MTTLIKRNTTIPTKKSQTFSTYADNQPGVLIQVFEGERAMTRDNNLLGKF	Peptide-binding domain
Motif4	50	CERAKRTLSSSTQAHIEIESLFEGIDFSSTJTRARFEDLNQDLFKKCLGP	Actin-like ATPase domain
Motif5	29	SCVGVWQNGRVEIIANDQGNRTTPSYVAF	Actin-like ATPase domain
Motif6	50	GIPPAPRGQPQIEVTFDIDANGILQVSAVDKSTGKENKITITNDKGRLSA	Peptide-binding domain
Motif7	49	KGZIDEVVLVGGSTRIPKVQZLLSEFFNGKEPCKSINPDEAVAYGAAVQ	Actin-like ATPase domain
Motif8	41	GDAAKNQAASNPTNTVYDVKRLIGRRYSDPAVQADAKLFPF	Actin-like ATPase domain
Motif9	29	GEKKQFAPEEISAMVLVKMKEIAEAFLGK	Actin-like ATPase domain
Motif10	41	EIERMVKEAEEYKAZDDVVRQRVEARNSLESYVYSMRNTLN	C-terminal subdomain

## Sheet: Table S3
Table S3 Primers used in this study
Gene name	Forward primer (5'→3')	Reverse primer (5'→3')	Purpose
SjHSP70-1	ATGGACGAGAACACCGCGG	CGACAGTAGCGTCCCAGCC	For qRT-PCR
SjHSP70-2	TCGGTGCAGTCGGACATGAAG	CACGGTAACGACGGCATTGC
SjHSP70-3	CTTGATCCAGAAGGATGAGGAGCT	GGACCGCAATAACCGCCTT
SjHSP70-5	CGACCAGGAGGAAGTGGAGG	CCTCGGAATCGGCAGAACCC
SjHSP70-6	ACGGTCGAGGACTGGCAGA	GTCACCTCCACCTTGGGCTCC
SjHSP70-8	GGCCAAGGGTTCGTCGTCG	TAGCTCGTTCCGCTTGTCGGC
SjHSP70-9	TGCCGAAGTCGTGGAGCTG	CGAGCCTCTGCACCGTCAC
SjHSP70-11	TCTGGTCGGCGGTATGACG	TGTCCTTCACGCTTCCCCTC
SjHSP70-12	ATAGAAAGCACTGGCCCTTCGAG	ATCACCGCGTTCTTCACCTCC
SjHSP70-13	GGAACACCATCAACGAGGAGA	CAGCCGCCATCTTCTGGAT
β-actin	GACGGGTAAGGAAGAACGG	GGGACAACCAAAACAAGGGCAGGAT
SjHSP70-3	aacgatactcgagggggatcATGTCGAAGATCTCGGTGCTGG	tcctcgcccttgctcaccatATACGCAATCGTCGCCGC	For subcellular localization
SjHSP70-6	agatccagtgggatccccggATGGCCGCCCTCGCTAGC	agcggccgcactagtaagcttGTCCATGTTGACGGCGACGC
SjHSP70-11	aacgatactcgagggggatcATGCTTGGGGCAAGGCTAGC	tcctcgcccttgctcaccatCTGAGACTTGGTCTCCTTCTTCTCCC
SjHSP70-13	agatccagtgggatccccggATGGCAGCCGTCGAGGGAGAG	agcggccgcactagtaagcttATCGATCTCCTCGATCTTCGGGC

## Sheet: Table S4
Table S4 The expression levels of SjHSP70 genes during different tissues and different development stages retrieved from transcriptome data for S.japonica
Gene name	rhizoid	stipe	blade.base	blade.tip	blade.pleat	blade.fascia	female.gametophyte	male.gametophyte
SjHSP70-2	121.07	106.13	175.12	149.11	137.25	239.98	67.25	76.55
SjHSP70-12	14.45	2.28	2.91	3.32	8.12	3.07	1.9	1.89
SjHSP70-6	1161.07	743.07	806.83	1554.99	1675.67	1197.68	1742.64	1191.51
SjHSP70-4	9.9	4.73	5.75	7.3	10.32	6.75	15.65	12.93
SjHSP70-7	0.35	0.61	1.83	1.35	0.74	1.31	3.42	3.77
SjHSP70-8	27.8	37.63	23.2	21.88	14.05	31.47	8.38	14.49
SjHSP70-9	14.35	7.7	14.52	10.86	7.71	10.37	4.71	12.28
SjHSP70-13	81.1	106.29	11.7	24.76	14.36	15.84	45.77	95.11
SjHSP70-14	353.85	112.01	153.04	511.74	255.62	457.72	156.55	180.57
SjHSP70-5	26.06	14.28	25.06	27.97	32.8	37.86	19.53	21.29
SjHSP70-10	34.24	17.2	24.85	56.62	63.32	48.73	55.36	93.41
SjHSP70-3	48.36	37.41	36.11	45.79	68.15	46.62	97.54	51.25
SjHSP70-1	12.51	18.78	7.44	10.42	5.67	9.74	7.02	8.74
SjHSP70-11	88.17	60.54	85.92	155.75	117.43	160.24	58.86	63.28

## Sheet: Table S5
Table S5 The expression levels of SjHSP70 genes response to various stress treatments retrieved from transcriptome data for S.japonica
Gene name	Cu_CK	Cu_10	Cu_100	Cu_200	WL	BL	RL	HS_CK	3H	6H	Blade_CK	Blade_Hs
SjHSP70-2	129.2	205.71	175.11	212.9	738.75	928.29	484.79	437.88	3558.55	2754.69	175.12	140.51
SjHSP70-12	6.81	11.36	16.01	29.15	41.26	31.94	0	38.2	1040.09	597.54	2.91	4.7
SjHSP70-6	1490.56	1248.62	1171.48	1406.29	2117.35	1543.99	1861.19	933.99	1824.35	2259.37	806.83	1024.38
SjHSP70-4	7.18	5.18	6.12	4.37	0	5.48	0	2.69	2.87	3.13	5.75	3.19
SjHSP70-7	5.13	2.82	1.99	1	0	2.13	0	2.24	1.12	1.85	1.83	0.59
SjHSP70-8	10.8	19.61	12.5	12.77	50.57	51.52	54.15	32.21	1178.62	524.22	23.2	22.95
SjHSP70-9	8.31	15.12	7.79	8.32	0	20.15	0	14.02	84.79	98.04	14.52	7.07
SjHSP70-13	23.63	116.38	76.55	81.53	190.18	379.14	125.37	165.14	17740.3	8808.4	11.7	20.25
SjHSP70-14	214.15	560.56	432.16	476.95	477.93	799.59	283.4	731.62	14901.8	7588.2	153.04	353.21
SjHSP70-5	22.97	34.22	47.01	54.43	99.74	96.73	76.83	54.37	229.53	193.37	25.06	22.28
SjHSP70-10	100.28	70.74	68.26	55.22	492.05	424.55	302.8	42.35	79.34	90.13	24.85	25.82
SjHSP70-3	64.64	87.39	86.44	113.1	199.43	170.02	183.78	49.54	80.58	90.09	36.11	55.83
SjHSP70-1	14.21	12.24	9.65	8.51	0	10.77	0	11.32	4.1	6.3	7.44	7.23
SjHSP70-11	42.07	49.65	51.72	39.72	102.3	154.5	91.77	46.08	778.09	216.34	85.92	48.34
