# Supplementary material for: Genome-wide analysis of HSP70 gene superfamily in kelp (Saccharina japonica): identification, characterization, and heat stress-responsive expression profiles
Source: PeerJ. 2026 Jun 26;14:e21451. doi: 10.7717/peerj.21451 (PMC13312973; doi:10.7717/peerj.21451)
Supplement: Supplemental Information 2 [file peerj-14-21451-s002.xlsx]

## Sheet: Data of qRT-PCR
SJ19807-01	Replicate_1	Replicate_2	Replicate_3	Mean	SD
oh	1	0.803324	1.24595	1.01642	0.221768
3h	80.3475	74.403	94.8253	83.1919	10.5041
6h	67.714	64.1777	41.6209	57.8375	14.1549
SJ00203-02	Replicate_1	Replicate_2	Replicate_3	Mean	SD
oh	1.00463	1.06191	0.937354	1.0013	0.0623465
3h	2.88003	2.99069	2.75403	2.87492	0.118414
6h	2.58607	2.96991	2.79975	2.78524	0.192331
SJ16867-03	Replicate_1	Replicate_2	Replicate_3	Mean	SD
oh	0.927321	1.05647	1.02073	1.00151	0.0666867
3h	2.00977	2.30584	1.81157	2.0424	0.248747
6h	2.47896	1.45286	2.91698	2.28293	0.751485
SJ11938-05	Replicate_1	Replicate_2	Replicate_3	Mean	SD
oh	0.763422	1.32777	0.986536	1.02591	0.284225
3h	11.8132	11.5832	13.1962	12.1975	0.872482
6h	8.87485	6.70592	6.96829	7.51635	1.18378
SJ06971-06	Replicate_1	Replicate_2	Replicate_3	Mean	SD
oh	0.909176	0.975026	1.12807	1.00409	0.112304
3h	1.87525	1.76634	1.85	1.83053	0.0570062
6h	3.75109	3.55699	3.98559	3.76456	0.214618
SJ07797-08	Replicate_1	Replicate_2	Replicate_3	Mean	SD
oh	1.03032	1.0811	0.897768	1.00306	0.0946551
3h	8.57934	9.13004	12.0284	9.9126	1.85292
6h	16.2711	15.3263	17.2136	16.2703	0.943637
SJ09592-09	Replicate_1	Replicate_2	Replicate_3	Mean	SD
oh	1.28963	1.10857	0.699471	1.03256	0.302334
3h	4.6031	5.4613	6.34534	5.46991	0.871149
6h	3.42907	2.32386	2.23656	2.66316	0.664726
SJ21930-11	Replicate_1	Replicate_2	Replicate_3	Mean	SD
oh	0.945789	1.04329	1.01345	1.00084	0.0499571
3h	4.58324	5.07366	5.86211	5.173	0.645195
6h	5.40573	4.90928	4.56179	4.95893	0.424154
SJ03579-12	Replicate_1	Replicate_2	Replicate_3	Mean	SD
oh	0.931355	1.06468	1.00848	1.0015	0.0669335
3h	1.98303	2.13908	1.91478	2.01229	0.114978
6h	1.3088	1.49568	1.46809	1.42419	0.100879
SJ09756-13	Replicate_1	Replicate_2	Replicate_3	Mean	SD
oh	0.937147	1.10672	0.964173	1.00268	0.0911088
3h	3.65706	3.08895	3.25757	3.33452	0.291766
6h	4.51868	3.7599	3.98969	4.08942	0.389097
