# Supplementary material for: Genome-wide analysis of HSP70 gene superfamily in kelp (Saccharina japonica): identification, characterization, and heat stress-responsive expression profiles
Source: PeerJ. 2026 Jun 26;14:e21451. doi: 10.7717/peerj.21451 (PMC13312973; doi:10.7717/peerj.21451)
Supplement: Supplemental Information 3 [file peerj-14-21451-s003.xls]

## Sheet: Sheet1
ITEM TO CHECK	IMPORTANCE	CHECKLIST
EXPERIMENTAL DESIGN
Definition of experimental and control groups	E	Yes, lines152-153, page 6
Number within each group	E	Yes, line 155, page 6
Assay carried out by core lab or investigator's lab?	D	/
Acknowledgement of authors' contributions	D	/
SAMPLE
Description	E	Yes, lines 152-155, page 6
Volume/mass of sample processed	D	/
Microdissection or macrodissection	E	Yes, line152, page 6
Processing procedure	E	Yes, lines 153-155, page 6
If frozen - how and how quickly?	E	Yes
If fixed - with what, how quickly?	E	/
Sample storage conditions and duration (especially for FFPE samples)	E	Yes
NUCLEIC ACID EXTRACTION
Procedure and/or instrumentation	E	Yes, lines 156-160, page 6
Name of kit and details of any modifications	E	Yes
Source of additional reagents used	D	Yes
Details of DNase or RNAse treatment	E	Yes, line 157, page 6
Contamination assessment (DNA or RNA)	E	Yes
Nucleic acid quantification	E	Yes
Instrument and method	E	Yes
Purity (A260/A280)	D	Yes
Yield	D	Yes
RNA integrity method/instrument	E	Yes
RIN/RQI or Cq of 3' and 5' transcripts	E	/
Electrophoresis traces	D	Yes
Inhibition testing (Cq dilutions, spike or other)	E	/
REVERSE TRANSCRIPTION
Complete reaction conditions	E	Yes
Amount of RNA and reaction volume	E	Yes
Priming oligonucleotide (if using GSP) and concentration	E	Yes
Reverse transcriptase and concentration	E	Yes
Temperature and time	E	Yes
Manufacturer of reagents and catalogue numbers	D	Yes
Cqs with and without RT	D*	/
Storage conditions of cDNA	D	Yes
qPCR TARGET INFORMATION
If multiplex, efficiency and LOD of each assay.	E	/
Sequence accession number	E	Yes
Location of amplicon	D	Yes
Amplicon length	E	Yes
In silico specificity screen (BLAST, etc)	E	Yes
Pseudogenes, retropseudogenes or other homologs?	D	No
Sequence alignment	D	No
Secondary structure analysis of amplicon	D	Yes
Location of each primer by exon or intron (if applicable)	E	Yes
What splice variants are targeted?	E	/
qPCR OLIGONUCLEOTIDES
Primer sequences	E	Yes, lines 163-164, page 6
RTPrimerDB Identification Number	D	/
Probe sequences	D**	/
Location and identity of any modifications	E	/
Manufacturer of oligonucleotides	D	Yes
Purification method	D	Yes
qPCR PROTOCOL
Complete reaction conditions	E	Yes
Reaction volume and amount of cDNA/DNA	E	Yes
Primer, (probe), Mg++ and dNTP concentrations	E	Yes
Polymerase identity and concentration	E	Yes
Buffer/kit identity and manufacturer	E	Yes
Exact chemical constitution of the buffer	D	/
Additives (SYBR Green I, DMSO, etc.)	E	Yes
Manufacturer of plates/tubes and catalog number	D	Yes
Complete thermocycling parameters	E	Yes
Reaction setup (manual/robotic)	D	Yes
Manufacturer of qPCR instrument	E	Yes, line 161, page 6
qPCR VALIDATION
Evidence of optimisation (from gradients)	D	Yes
Specificity (gel, sequence, melt, or digest)	E	Yes
For SYBR Green I, Cq of the NTC	E	Yes
Standard curves with slope and y-intercept	E	Yes
PCR efficiency calculated from slope	E	Yes
Confidence interval for PCR efficiency or standard error	D	Yes
r2 of standard curve	E	Yes
Linear dynamic range	E	Yes
Cq variation at lower limit	E	Yes
Confidence intervals throughout range	D	No
Evidence for limit of detection	E	Yes
If multiplex, efficiency and LOD of each assay.	E	/
DATA ANALYSIS
qPCR analysis program (source, version)	E	Yes, lines 161-164, page 6
Cq method determination	E	Yes
Outlier identification and disposition	E	No
Results of NTCs	E	Yes
Justification of number and choice of reference genes	E	Yes
Description of normalisation method	E	Yes, lines 162-164, page 6
Number and concordance of biological replicates	D	Yes
Number and stage (RT or qPCR) of technical replicates	E	Yes
Repeatability (intra-assay variation)	E	Yes
Reproducibility (inter-assay variation, %CV)	D	Yes
Power analysis	D	/
Statistical methods for result significance	E	Yes, lines 176-177, page 7
Software (source, version)	E	Yes, lines 175-176, page 7
Cq or raw data submission using RDML	D	No
Table 1. MIQE checklist for authors, reviewers and editors. All essential information (E) must be submitted with the manuscript. Desirable
information (D) should be submitted if available. If using primers obtained from RTPrimerDB, information on qPCR target, oligonucleotides,
protocols and validation is available from that source.
*: Assessing the absence of DNA using a no RT assay is essential when first extracting RNA. Once the sample has been validated as
RDNA-free, inclusion of a no-RT control is desirable, but no longer essential.
**: Disclosure of the probe sequence is highly desirable and strongly encouraged. However, since not all commercial pre-designed assay
vendors provide this information, it cannot be an essential requirement. Use of such assays is advised against.
